# Supplementary material for: Main social vulnerability indicators in the COVID-19 pandemic in Iran
Source: Front Public Health. 2023 Mar 27;11:1080137. doi: 10.3389/fpubh.2023.1080137 (PMC10083335; doi:10.3389/fpubh.2023.1080137)
Supplement: Supplementary file 1 [file Table_1.XLSX]

## Sheet: W
	C1-C2	C1-C3	C1-C4	C1-C5	C1-C6	C1-C7	C1-C8	C1-C9	C1-C10	C2-C3	C2-C4	C2-C5	C2-C6	C2-C7	C2-C8	C2-C9	C2-C10	C3-C4	C3-C5	C3-C6	C3-C7	C3-C8	C3-C9	C3-C10	C4-C5	C4-C6	C4-C7	C4-C8	C4-C9	C4-C10	C5-C6	C5-C7	C5-C8	C5-C9	C5-C10	C6-C7	C6-C8	C6-C9	C6-C10	C7-C8	C7-C9	C7-C10	C8-C9	C8-C10	C9-C10
Expert 1	8	5	5	9	0.25	5	5	4	3	0.125	0.142857	2	0.142857	0.125	0.166667	0.125	0.125	6	8	6	0.5	5	0.166667	3	6	0.333333	0.25	3	0.333333	0.142857	0.125	0.125	0.142857	0.111111	0.111111	0.25	5	0.166667	0.2	4	0.166667	0.166667	0.142857	0.166667	0.333333
Expert 2	9	8	6	5	0.333333	3	7	3	3	0.125	0.166667	0.333333	0.125	0.2	0.333333	0.166667	0.125	5	7	0.333333	1	5	3	1	3	0.166667	0.333333	3	0.2	0.2	0.142857	0.2	0.333333	0.333333	0.2	5	6	3	3	3	0.333333	0.333333	0.2	0.333333	1
Expert 3	5	5	7	9	4	7	5	4	7	0.111111	0.142857	5	0.142857	0.142857	0.25	0.142857	0.125	8	9	5	0.5	5	1	7	4	0.333333	0.25	3	0.142857	0.2	0.2	0.125	0.142857	0.111111	0.111111	0.25	7	0.142857	0.2	9	0.142857	7	0.142857	0.166667	9
Expert 4	9	6	7	9	1	4	6	5	2	0.125	0.125	2	0.142857	0.166667	0.2	0.125	0.125	7	9	5	0.25	5	0.25	0.25	7	0.333333	0.166667	3	0.2	0.125	0.125	0.125	0.125	0.111111	0.111111	0.333333	5	0.25	0.2	6	0.333333	0.166667	0.142857	0.125	0.2
Expert 5	6	6	0.2	2	5	0.142857	0.142857	0.142857	0.142857	0.125	0.125	2	0.142857	0.125	0.166667	0.125	0.125	0.142857	8	0.142857	0.166667	0.2	0.166667	0.125	6	3	4	0.2	0.2	0.142857	0.125	0.125	0.125	0.111111	0.111111	0.25	0.2	0.166667	0.2	0.25	0.166667	0.2	0.125	0.166667	0.2
Expert 6	8	5	5	0.166667	0.25	5	0.2	4	3	0.125	0.142857	0.125	0.142857	0.125	0.166667	0.125	0.125	0.2	0.25	0.2	0.5	0.2	0.166667	0.333333	6	0.333333	0.25	0.2	0.333333	0.142857	0.142857	0.25	0.142857	0.111111	0.111111	0.25	0.2	0.166667	5	0.25	0.166667	0.166667	0.142857	0.166667	0.333333
Expert 7	9	9	9	9	5	7	9	3	3	0.142857	0.142857	0.142857	0.111111	0.111111	0.142857	0.111111	0.111111	7	7	0.142857	0.333333	0.333333	0.111111	0.111111	7	0.2	0.333333	0.142857	0.111111	0.111111	0.142857	0.142857	0.142857	0.111111	0.111111	0.333333	0.333333	0.111111	0.333333	0.142857	0.142857	0.142857	0.111111	0.111111	1
Expert 8	9	7	7	9	5	4	9	3	3	0.5	0.142857	2	0.111111	0.111111	0.111111	0.111111	0.111111	3	5	0.142857	0.166667	3	0.111111	0.111111	3	0.166667	0.333333	0.333333	0.111111	0.142857	0.2	0.166667	0.333333	0.111111	0.111111	0.25	1	0.166667	0.125	1	0.2	0.125	1	0.333333	0.2
Expert 9	8	9	8	9	4	5	7	2	2	0.2	0.142857	1	0.125	0.142857	0.125	0.111111	0.111111	0.333333	7	0.125	0.142857	3	0.142857	0.2	1	0.142857	0.2	1	0.111111	0.125	0.166667	0.125	0.166667	0.111111	0.142857	0.2	3	0.2	0.2	5	0.2	0.166667	0.2	0.142857	1
Expert 10	9	9	8	7	3	5	8	2	3	0.333333	0.2	3	0.111111	0.2	0.125	0.111111	0.111111	5	6	0.111111	0.111111	5	0.111111	1	5	0.111111	0.2	0.5	0.2	0.2	0.25	0.125	0.142857	0.125	0.111111	0.333333	0.5	0.142857	0.142857	0.333333	0.142857	0.142857	0.111111	0.2	0.333333
Expert 11	9	9	9	7	5	5	6	1	2	0.2	0.142857	0.5	0.142857	0.111111	0.111111	0.142857	0.111111	4	8	0.125	0.125	0.2	0.2	0.166667	0.333333	2	0.25	2	0.125	0.111111	0.125	0.111111	0.166667	0.111111	0.111111	0.5	5	0.125	0.2	0.166667	0.333333	0.2	0.2	0.125	5
Expert 12	9	9	7	9	3	6	8	3	2	0.2	0.2	0.333333	0.142857	0.111111	0.142857	0.125	0.111111	7	5	0.142857	0.125	0.333333	0.125	0.111111	0.5	0.2	0.111111	3	0.142857	0.111111	0.142857	0.142857	0.2	0.111111	0.125	0.2	0.333333	0.25	0.166667	5	0.142857	0.142857	0.142857	0.333333	0.2
میانگین هندسی	8.04465	7.04235	5.18022	5.1997	1.87392	3.68648	3.6976	2.22613	2.18225	0.171466	0.149682	0.887284	0.131205	0.136131	0.161019	0.125874	0.117851	2.45116	5.3365	0.372905	0.253898	1.30766	0.225196	0.383126	2.87396	0.323351	0.294675	0.937822	0.170931	0.142719	0.153376	0.14283	0.169786	0.122965	0.120334	0.351988	1.34485	0.211913	0.314945	1.18965	0.194083	0.233482	0.173315	0.183075	0.610235
	C1	C2	C3	C4	C5	C6	C7	C8	C9	C10	میانگین هندسی	بردار ویژه
C1- Population density	1	8.04465	7.04235	5.18022	5.1997	1.87392	3.68648	3.6976	2.22613	2.18225	3.37077	0.228976
C2- Sex ratio	0.124306	1	0.171466	0.149682	0.887284	0.131205	0.136131	0.161019	0.125874	0.117851	0.203327	0.013812
C3-Age	0.141998	5.83205	1	2.45116	5.3365	0.372905	0.253898	1.30766	0.225196	0.383126	0.806007	0.0547521
C4- Unmployment rate	0.193042	6.68082	0.40797	1	2.87396	0.323351	0.294675	0.937822	0.170931	0.142719	0.564681	0.0383588
C5- Education	0.192319	1.12704	0.187389	0.347952	1	0.153376	0.14283	0.169786	0.122965	0.120334	0.244955	0.0166398
C6-Average number of family members	0.533642	7.62166	2.68164	3.09262	6.51992	1	0.351988	1.34485	0.211913	0.314945	1.21391	0.0824609
C7- Immigrant population	0.271262	7.34588	3.93859	3.39357	7.00132	2.841	1	1.18965	0.194083	0.233482	1.39822	0.0949808
C8- Place living	0.270446	6.21044	0.764724	1.0663	5.88978	0.74358	0.840584	1	0.173315	0.183075	0.832541	0.0565546
C9- Older than age 5 with a disability	0.449211	7.94445	4.44058	5.8503	8.13242	4.71891	5.15243	5.76985	1	0.610235	3.02682	0.205612
C10- Number of healthcare facilities in the area	0.458243	8.48528	2.61011	7.00676	8.3102	3.17516	4.28298	5.46225	1.63871	1	3.0598	0.207853
											14.721	1
AW	2.63599
	0.155402
	0.605397
	0.417497
	0.18596
	0.902391
	1.11086
	0.59988
	2.35272
	2.29442
AW/W	11.5121
	11.2512
	11.0571
	10.884
	11.1756
	10.9433
	11.6956
	10.6071
	11.4425
	11.0387
λ	11.1607
CI	0.128968
CR	0.0871407
									15	14	13	12	11	10	9	8	7	6	5	4	3	2	1	N
									1.58	1.57	1.55	1.53	1.51	1.48	1.44	1.4	1.34	1.24	1.1	0.88	0.52	0	0	RI
